# Supplementary material for: Dietary Intake of Micronutrients and Disease Severity in Patients with Amyotrophic Lateral Sclerosis
Source: Metabolites. 2023 May 27;13(6):696. doi: 10.3390/metabo13060696 (PMC10302905; doi:10.3390/metabo13060696)
Supplement: Supplementary file 1 [file metabolites-13-00696-s001.zip]

Archive with 1 entries (1 files):
- metabolites-2400440-supplementary.pdf
